# Supplementary material for: Cutaneous manifestations of myelodysplastic syndrome: A systematic review
Source: Skin Health Dis. 2024 Feb 1;4(2):e323. doi: 10.1002/ski2.323 (PMC10988661; doi:10.1002/ski2.323)
Supplement: Supplementary file 2 — Table S3 [file SKI2-4-e323-s001.xlsx]

## Sheet: Sheet1
		Study objective	Study design			Study population			Intervention and co-intervention		Outcome measures				Statistical analysis	Results and conclusions					Competing interests and sources of support
Study		1	2	3	4	5	6	7	8	9	10	11	12	13	14	15	16	17	18	19	20
Case report
Antic	2013	Partial	Unclear	No	N/a (1 case)	Yes	partial	N/a (1 case)	Partial	N/A (1 case)	No	No	Yes	Unclear	No	Unclear	n/a (1 case)	No	No	Yes	Yes
Arandes-Marcocci	2015	Partial	Unclear	No	N/a (1 case)	Yes	partial	N/a (1 case)	Partial	N/A (1 case)	No	No	Yes	Unclear	No	Yes	n/a (1 case)	No	No	Yes	Yes
Ashida	2006	Partial	Unclear	No	N/a (1 case)	Yes	partial	N/a (1 case)	Partial	N/A (1 case)	Partial	No	Partial	Unclear	No	Unclear	n/a (1 case)	No	Yes	Yes	Yes
Balin	2019	Partial	unclear	No	N/a (1 case)	Yes	partial	N/a (1 case)	Partial	N/A (1 case)	No	No	Yes	Unclear	No	Yes	n/a (1 case)	No	No	Yes	Yes
Bhattacharjee	2011	Partial	Unclear	No	N/a (1 case)	Yes	partial	N/a (1 case)	Partial	N/A (1 case)	No	No	Partial	Unclear	No	Unclear	n/a (1 case)	No	No	Unclear	Yes
Chamoun	2018	Partial	Unclear	No	N/a (1 case)	Yes	partial	Yes	Partial	N/A (1 case)	No	No	Partial	Unclear	No	Unclear	n/a (1 case)	No	No	Yes	Yes
Chen	2004	Partial	Unclear	No	N/a (1 case)	Yes	No	N/a (1 case)	Partial	N/A (1 case)	No	No	Yes	Yes	No	Yes	n/a (1 case)	No	Yes	Yes	No
Choi	2006	Partial	Unclear	No	N/a (1 case)	Yes	partial	N/a (1 case)	Partial	N/A (1 case)	No	No	Partial	Unclear	No	Unclear	n/a (1 case)	No	No	Unclear	No
de Arruda Camara	2008	No	Unclear	No	N/a (1 case)	Yes	partial	N/a (1 case)	Partial	N/A (1 case)	No	No	Yes	Unclear	No	Yes	n/a (1 case)	No	No	Yes	No
Delplanque	2019	Partial	unclear	no	N/a (1 case)	Yes	partial	N/a (1 case)	Partial	N/A (1 case)	No	No	Partial	Unclear	No	Unclear	n/a (1 case)	No	Yes	Yes	No
Farmakis	2005	Partial	Unclear	No	N/a (1 case)	Yes	partial	N/a (1 case)	Partial	N/A (1 case)	No	No	Yes	Yes	No	Yes	n/a (1 case)	No	Yes	Yes	No
Fein	2000	Partial	Unclear	No	N/a (1 case)	Yes	partial	N/a (1 case)	Partial	N/A (1 case)	Partial	No	Partial	Unclear	No	Unclear	n/a (1 case)	No	No	Yes	No
Goto	2006	Partial	Yes	no	N/a (1 case)	Yes	partial	N/a (1 case)	Partial	N/A (1 case)	No	No	Yes	Unclear	No	Yes	n/a (1 case)	No	No	Yes	No
Gubinelli	2003	No	unclear	no	N/a (1 case)	Yes	No	N/a (1 case)	Partial	N/A (1 case)	No	No	Partial	Unclear	No	Unclear	n/a (1 case)	No	No	Unclear	No
Hagiwara	2014	No	unclear	yes	N/a (1 case)	Yes	partial	N/a (1 case)	Partial	N/A (1 case)	No	No	Partial	Unclear	No	Unclear	n/a (1 case)	No	Yes	Yes	Yes
Hattori	2003	Partial	unclear	no	N/a (1 case)	Yes	partial	N/a (1 case)	Partial	N/A (1 case)	No	No	Yes	Unclear	No	Yes	n/a (1 case)	No	No	Yes	Yes
Hojo	2004	No	unclear	no	N/a (1 case)	Yes	partial	N/a (1 case)	Partial	N/A (1 case)	No	No	Partial	Unclear	No	Unclear	n/a (1 case)	No	No	Yes	Yes
J Ten Oever	2018	No	unclear	no	N/a (1 case)	Yes	partial	N/a (1 case)	Partial	N/A (1 case)	No	No	Partial	Yes	No	Yes	n/a (1 case)	No	No	Yes	Yes
Kamimura	2021	No	unclear	no	N/a (1 case)	Yes	partial	N/a (1 case)	Partial	N/A (1 case)	No	No	Partial	Unclear	No	Yes	n/a (1 case)	No	Yes	Yes	Yes
Kakaletsis	2014	No	unclear	no	N/a (1 case)	Yes	partial	N/a (1 case)	Partial	N/A (1 case)	No	No	Partial	Unclear	No	Unclear	n/a (1 case)	No	No	Yes	No
Kawakami	2008	Partial	unclear	no	N/a (1 case)	Yes	partial	N/a (1 case)	Partial	N/A (1 case)	No	No	Partial	Unclear	No	Yes	n/a (1 case)	No	Yes	Unclear	No
Khodadad	2005	No	unclear	no	N/a (1 case)	Yes	partial	N/a (1 case)	Partial	N/A (1 case)	Partial	No	Partial	Unclear	No	Unclear	n/a (1 case)	No	No	Yes	No
Kim	2020	Partial	unclear	no	N/a (1 case)	Yes	partial	N/a (1 case)	Partial	N/A (1 case)	No	No	Partial	Unclear	No	Unclear	n/a (1 case)	No	Yes	Yes	No
Komiya	1991	Partial	unclear	no	N/a (1 case)	Yes	partial	N/a (1 case)	Partial	N/A (1 case)	No	No	Partial	Unclear	No	Yes	n/a (1 case)	No	No	Yes	No
Lee	2016	Partial	Unclear	Unclear	N/a (1 case)	Yes	partial	Yes	Partial	N/A (1 case)	No	No	Yes	Unclear	No	Unclear	n/a (1 case)	No	No	Yes	No
Lee	2011	No	unclear	no	N/a (1 case)	Yes	partial	N/a (1 case)	Partial	N/A (1 case)	No	No	Partial	Unclear	No	Unclear	n/a (1 case)	No	No	Yes	No
Lerman	2019	Partial	unclear	no	N/a (1 case)	Yes	partial	N/a (1 case)	Partial	N/A (1 case)	No	No	Yes	Unclear	No	Unclear	n/a (1 case)	No	No	Yes	No
Litvak	2000	No	unclear	no	N/a (1 case)	Yes	partial	Yes	Partial	N/A (1 case)	No	No	Partial	Unclear	No	Unclear	n/a (1 case)	No	No	Yes	No
Martinelli	2014	Partial	unclear	no	N/a (1 case)	Yes	partial	N/a (1 case)	Partial	N/A (1 case)	No	No	Partial	Yes	No	Unclear	n/a (1 case)	No	No	Unclear	Yes
martinez-garcia	2020	No	unclear	yes	N/a (1 case)	Yes	partial	N/a (1 case)	Partial	N/A (1 case)	No	No	Partial	Unclear	No	Unclear	n/a (1 case)	No	No	Unclear	Yes
Marullo	1989	No	unclear	no	N/a (1 case)	Yes	No	N/a (1 case)	Partial	N/A (1 case)	No	No	Partial	Unclear	No	Yes	n/a (1 case)	No	Yes	Yes	Yes
Mégarbane	2000	Partial	unclear	no	N/a (1 case)	Yes	partial	N/a (1 case)	Partial	N/A (1 case)	No	No	Partial	Unclear	No	Unclear	n/a (1 case)	No	No	Yes	Yes
Mizes	2020	Partial	unclear	no	N/a (1 case)	Yes	partial	N/a (1 case)	Partial	N/A (1 case)	No	No	Partial	Unclear	No	Unclear	n/a (1 case)	No	Yes	Yes	No
Nakanishi	2015	Partial	Yes	no	N/a (1 case)	Yes	partial	N/a (1 case)	Partial	N/A (1 case)	No	No	Partial	Unclear	No	Yes	n/a (1 case)	No	No	Yes	No
namba	1999	No	unclear	no	N/a (1 case)	Yes	partial	N/a (1 case)	Partial	N/A (1 case)	No	No	Partial	Unclear	No	Unclear	n/a (1 case)	No	Yes	Yes	No
Nawata	2017	Partial	Yes	no	N/a (1 case)	Yes	partial	N/a (1 case)	Partial	N/A (1 case)	No	No	Partial	Unclear	No	Unclear	n/a (1 case)	No	Yes	Yes	No
Nifosì	2001	No	unclear	no	N/a (1 case)	Yes	partial	N/a (1 case)	Partial	N/A (1 case)	No	No	Partial	Unclear	No	Unclear	n/a (1 case)	No	No	Yes	No
Nishie	2002	Partial	unclear	no	N/a (1 case)	Yes	partial	N/a (1 case)	Partial	N/A (1 case)	No	No	Partial	Unclear	No	Unclear	n/a (1 case)	No	Yes	Yes	No
Nizery-Guermeur	2015	Partial	unclear	no	N/a (1 case)	Yes	partial	N/a (1 case)	Partial	N/A (1 case)	No	No	Yes	Unclear	No	Yes	n/a (1 case)	No	No	Yes	No
O'Donnell	1995	No	unclear	no	N/a (1 case)	Yes	partial	N/a (1 case)	Partial	N/A (1 case)	No	No	Yes	Yes	No	Yes	n/a (1 case)	No	No	Yes	No
Palterer	2017	No	unclear	no	N/a (1 case)	Yes	partial	N/a (1 case)	Partial	N/A (1 case)	No	No	Partial	Unclear	No	Unclear	n/a (1 case)	No	No	Yes	No
papaioannou	2008	No	unclear	no	N/a (1 case)	Yes	partial	N/a (1 case)	Partial	N/A (1 case)	No	No	Partial	Unclear	No	Unclear	n/a (1 case)	No	No	Yes	No
Patsinakidis	2014	No	unclear	no	N/a (1 case)	Yes	partial	N/a (1 case)	Partial	N/A (1 case)	No	No	Partial	Unclear	No	Unclear	n/a (1 case)	No	No	Yes	No
Peñas	1994	No	unclear	no	N/a (1 case)	Yes	partial	N/a (1 case)	Partial	N/A (1 case)	No	No	Yes	Unclear	No	Yes	n/a (1 case)	No	No	Yes	No
Pinal-Fernandez	2013	No	unclear	no	N/a (1 case)	Yes	partial	N/a (1 case)	Partial	N/A (1 case)	No	No	Partial	Unclear	No	Unclear	n/a (1 case)	No	No	Yes	No
Pourmoussa	2017	Partial	unclear	no	N/a (1 case)	Yes	partial	N/a (1 case)	Partial	N/A (1 case)	No	No	Partial	Unclear	No	Unclear	n/a (1 case)	No	No	Yes	No
Raj	2007	Partial	unclear	no	N/a (1 case)	Yes	partial	N/a (1 case)	Partial	N/A (1 case)	No	No	Partial	Unclear	No	Unclear	n/a (1 case)	No	No	Yes	No
Reina	2013	No	unclear	no	N/a (1 case)	Yes	partial	N/a (1 case)	Partial	N/A (1 case)	No	No	Yes	Unclear	No	Yes	n/a (1 case)	No	No	Yes	No
Reuss-Borst	1993	No	unclear	no	N/a (1 case)	Yes	partial	N/a (1 case)	Partial	N/A (1 case)	No	No	Yes	Unclear	No	Yes	n/a (1 case)	No	No	Yes	No
Saleh	2017	No	unclear	no	N/a (1 case)	Yes	partial	N/a (1 case)	Partial	N/A (1 case)	No	No	Yes	Unclear	No	Yes	n/a (1 case)	No	No	Yes	No
Sargın	2015	Partial	unclear	no	N/a (1 case)	Yes	partial	N/a (1 case)	Partial	N/A (1 case)	Partial	No	Partial	Unclear	No	Unclear	n/a (1 case)	No	Yes	Yes	Yes
Schneider	2006	Partial	unclear	no	N/a (1 case)	Yes	partial	N/a (1 case)	Partial	N/A (1 case)	No	No	Partial	Unclear	No	Unclear	n/a (1 case)	No	Yes	Yes	Yes
Shalaby	2016	Partial	unclear	no	N/a (1 case)	Yes	partial	N/a (1 case)	Partial	N/A (1 case)	No	No	Partial	Unclear	No	Unclear	n/a (1 case)	No	No	Yes	Yes
Takagi	1998	Partial	unclear	no	N/a (1 case)	Yes	partial	N/a (1 case)	Partial	N/A (1 case)	No	No	Partial	Yes	No	Unclear	n/a (1 case)	No	No	Yes	Yes
Tomasini	2000	Partial	unclear	no	N/a (1 case)	Yes	partial	N/a (1 case)	Partial	N/A (1 case)	No	No	Partial	Unclear	No	Unclear	n/a (1 case)	No	No	Yes	No
Tsuji	2003	No	unclear	no	N/a (1 case)	Yes	partial	N/a (1 case)	Partial	N/A (1 case)	No	No	Partial	Unclear	No	Unclear	n/a (1 case)	No	No	Yes	Yes
Vazquez	2001	No	unclear	no	N/a (1 case)	Yes	partial	N/a (1 case)	Partial	N/A (1 case)	No	No	Partial	Unclear	No	Yes	n/a (1 case)	No	Yes	Unclear	No
Vera-Lastra	2021	No	unclear	no	N/a (1 case)	Yes	partial	N/a (1 case)	Partial	N/A (1 case)	No	No	Partial	Unclear	No	Unclear	n/a (1 case)	No	No	Yes	Yes
Wang	2018	No	Yes	no	N/a (1 case)	Yes	partial	N/a (1 case)	Partial	N/A (1 case)	Partial	No	Partial	Unclear	No	Unclear	n/a (1 case)	No	No	Yes	No
Watanabe	1992	Partial	unclear	no	N/a (1 case)	Yes	partial	N/a (1 case)	Partial	N/A (1 case)	No	No	Yes	Yes	No	Yes	n/a (1 case)	No	No	Yes	No
Weed	2017	Partial	unclear	no	N/a (1 case)	Yes	partial	N/a (1 case)	Partial	N/A (1 case)	No	No	Yes	Unclear	No	Yes	n/a (1 case)	No	Yes	Yes	Yes
Xiao	2007	Partial	unclear	no	N/a (1 case)	Yes	partial	N/a (1 case)	Partial	N/A (1 case)	Partial	No	Partial	Unclear	No	Unclear	n/a (1 case)	No	Yes	Yes	No
Yamamoto	2001	Partial	unclear	no	N/a (1 case)	Yes	partial	N/a (1 case)	Partial	N/A (1 case)	No	No	Partial	Unclear	No	Unclear	n/a (1 case)	No	No	Yes	Yes
Yang	2014	Partial	unclear	no	N/a (1 case)	Yes	partial	N/a (1 case)	Partial	N/A (1 case)	No	No	Partial	Unclear	No	Unclear	n/a (1 case)	No	Yes	Yes	No
Yates	1987	No	unclear	no	N/a (1 case)	Yes	partial	N/a (1 case)	Partial	N/A (1 case)	No	No	Yes	Unclear	No	Yes	n/a (1 case)	No	No	Yes	No
Yoneta	2016	Partial	Yes	no	N/a (1 case)	Yes	partial	N/a (1 case)	Partial	N/A (1 case)	Partial	No	Yes	Yes	No	Yes	n/a (1 case)	No	No	Yes	No
Yu	2016	Partial	unclear	no	N/a (1 case)	Yes	partial	N/a (1 case)	Partial	N/A (1 case)	No	No	Yes	Unclear	No	Unclear	n/a (1 case)	No	No	Yes	No
Case series
Billings	2006	Yes	Yes	no	unclear	Yes	partial	Unclear	Yes	Partial	No	No	Partial	Unclear	No	Unclear	Yes	No	Yes	Yes	Yes
Billstrom	1995	Partial	unclear	no	unclear	Yes	partial	Unclear	Partial	Partial	No	No	Partial	Unclear	No	Yes	Yes	No	Yes	Yes	No
del Pozo	2005	Yes	Yes	no	unclear	Yes	partial	Unclear	Partial	Partial	No	No	Partial	Unclear	No	Yes	Yes	No	No	Yes	Yes
Evans	2002	Yes	Yes	no	unclear	Yes	partial	Unclear	Partial	Partial	No	No	Partial	Unclear	No	Yes	Yes	No	No	Yes	Yes
Farah	2010	Yes	Yes	no	unclear	Yes	partial	Unclear	Partial	Partial	No	No	Partial	Unclear	No	Yes	Yes	No	Yes	Yes	Yes
Ghoufi	2016	Yes	unclear	no	unclear	Yes	partial	Unclear	Yes	Partial	No	No	Partial	Unclear	No	Yes	Yes	No	Yes	Yes	Yes
Green	1990	Partial	unclear	no	unclear	Yes	partial	Unclear	Yes	Partial	No	No	Partial	Unclear	No	Unclear	Yes	No	Yes	Yes	Yes
Hamada	2008	Yes	unclear	no	unclear	Yes	partial	Unclear	Partial	Partial	No	No	Partial	Yes	No	Yes	Yes	No	No	Yes	Yes
Horiguchi	1998	Yes	Yes	no	unclear	Yes	partial	Unclear	Partial	Partial	No	No	Partial	Yes	No	Yes	Yes	No	No	Yes	Yes
Jacobs	1985	Partial	unclear	no	unclear	Yes	partial	Unclear	Yes	Partial	No	No	Partial	Yes	No	Unclear	Yes	No	No	Yes	Yes
Kazakov	2003	Yes	unclear	no	unclear	Yes	partial	Unclear	Partial	Partial	No	No	Partial	Unclear	No	Yes	Yes	No	No	Yes	Yes
Luherne	2021	Yes	unclear	no	unclear	Yes	partial	Unclear	Partial	Partial	No	No	Partial	Yes	No	Yes	Yes	No	Yes	Yes	Yes
Morioka	1990	Yes	Yes	no	unclear	Yes	partial	Unclear	Partial	Partial	No	No	Partial	Unclear	No	Unclear	Yes	No	Yes	Unclear	Yes
Ogawa	2001	Yes	Yes	no	unclear	Yes	partial	Unclear	Partial	Partial	No	No	Partial	Unclear	No	Yes	Yes	No	Yes	Yes	Yes
pragliuca	1990	Yes	Yes	no	unclear	Yes	partial	Unclear	Partial	Partial	No	No	Partial	Unclear	No	Unclear	Yes	No	Yes	Yes	Yes
Qian	2015	Yes	unclear	no	unclear	Yes	partial	Unclear	Yes	Partial	No	No	Partial	Yes	No	Yes	Yes	No	Yes	Yes	No
Shimizu	2016	Yes	unclear	no	unclear	Yes	partial	Unclear	Partial	Partial	No	No	Partial	Unclear	No	Yes	Yes	No	No	Yes	No
Snyder	2018	Yes	Yes	no	unclear	Yes	partial	Unclear	Partial	Partial	No	No	Partial	Unclear	No	Unclear	Yes	No	No	Yes	Yes
Vestey	1993	Partial	unclear	no	unclear	Yes	partial	Unclear	Partial	Partial	No	No	Partial	Unclear	No	Yes	Yes	No	Yes	Unclear	Yes
Vignon-Pennamen	1991	Yes	unclear	no	unclear	Yes	partial	Unclear	Yes	Partial	No	No	Partial	Yes	No	Yes	Yes	No	Yes	Yes	Yes
Weenig	2004	Yes	Yes	no	unclear	Yes	partial	Unclear	Partial	Partial	No	No	Partial	Unclear	No	Yes	Yes	No	Yes	Yes	Yes
